# Supplementary material for: The role of corporate governance structures in mediating the relationship between external supervision, credit appraisal measurement, capital adequacy, and performance of commercial banks in Nepal
Source: PLoS One. 2024 Jun 13;19(6):e0303926. doi: 10.1371/journal.pone.0303926 (PMC11175449; doi:10.1371/journal.pone.0303926)
Supplement: S1 Data — (CSV) [file pone.0303926.s002.csv]

ES1	ES2	ES3	ES4	ES5	ES6	ES7	CAM1	CAM2	CAM3	CAM4	CAM5	CAM6	CAM7	CAM8	CAM9	CAD1	CAD2	CAD3	CAD4	CAD5	PER1	PER2	PER3	PER4	PER5	PER6	PER7	PER8	PER9	PER10	CG1	CG2	CG3	CG4	CG5	CG6	CG7	CG8
4	5	4	4	4	4	4	5	5	5	4	4	4	4	5	1	4	4	5	5	5	2	4	5	4	4	4	5	5	4	5	5	1	4	5	4	5	5	4
5	4	3	4	4	4	4	5	5	4	3	4	4	4	5	2	4	4	5	4	5	1	4	5	5	5	4	4	4	4	5	5	2	4	5	4	4	4	5
5	5	5	4	4	5	4	4	5	5	5	4	4	4	4	2	5	5	4	5	4	3	5	4	4	4	4	4	4	4	4	4	2	5	4	4	4	4	5
4	5	4	3	5	4	5	4	5	4	4	3	5	4	5	1	5	3	4	4	4	2	5	4	4	4	4	4	4	4	5	5	1	5	4	4	4	4	5
3	2	2	3	1	1	1	2	2	2	2	3	2	2	1	1	3	3	3	2	2	1	3	3	2	2	2	2	3	2	1	1	1	3	3	2	2	3	2
4	5	4	3	5	4	4	3	4	4	4	3	4	5	5	2	4	3	4	4	3	3	4	3	4	4	4	5	4	5	5	5	2	4	3	4	5	4	5
4	4	5	3	4	4	5	5	5	5	5	3	4	4	4	1	4	5	5	4	5	2	5	4	5	5	5	4	5	4	4	4	1	5	4	5	4	5	4
4	5	3	4	4	4	5	5	5	4	3	4	4	4	4	2	5	4	5	5	5	1	4	4	5	5	5	4	5	4	4	4	2	4	4	5	4	5	4
4	5	4	5	5	4	4	4	3	4	4	5	4	5	5	2	4	5	4	4	4	3	4	4	5	5	5	5	4	5	5	5	2	4	4	5	5	4	4
4	5	5	4	5	4	4	5	5	4	5	4	4	4	4	1	4	5	5	5	5	2	5	1	2	1	5	4	4	4	4	4	1	5	1	5	4	4	5
4	4	5	4	4	5	4	1	1	1	5	1	2	3	2	4	4	4	5	1	1	5	4	5	3	4	5	4	4	4	4	2	4	4	5	5	4	4	4
2	2	3	3	2	3	2	2	2	3	1	1	1	1	1	2	3	1	2	2	2	3	4	3	2	2	3	1	3	3	1	1	2	4	3	3	1	3	2
4	4	4	5	4	5	5	1	2	2	1	2	2	2	3	4	5	2	1	2	1	4	4	4	3	4	5	4	5	5	5	3	4	4	4	5	4	5	5
5	5	4	5	5	4	4	3	1	3	2	2	2	3	4	5	5	2	3	1	3	4	4	4	5	5	5	5	5	4	4	4	5	4	4	5	5	5	5
5	5	4	5	4	5	5	2	1	2	1	2	2	1	4	4	4	1	2	3	2	4	4	5	5	5	5	5	4	4	4	4	4	4	5	5	5	4	5
4	5	5	5	5	4	4	1	2	1	2	1	3	2	4	5	5	1	1	1	1	5	4	4	4	5	5	5	4	4	4	4	5	4	4	5	5	4	5
5	4	5	4	5	4	4	3	2	3	1	3	2	1	5	5	3	2	4	2	3	5	4	5	5	5	5	4	4	4	5	5	5	4	5	5	4	4	5
4	5	5	5	4	4	4	2	2	1	1	2	3	2	5	4	5	1	2	1	2	4	5	4	4	4	4	4	5	4	5	5	4	5	4	4	4	5	5
2	2	1	1	2	2	1	1	2	2	1	1	1	1	1	2	2	2	5	2	1	2	1	2	3	2	1	2	2	1	1	1	2	1	2	1	2	2	1
2	2	3	3	2	1	2	3	1	3	2	2	2	3	2	2	2	2	3	1	3	2	2	2	1	2	2	3	2	3	2	2	2	2	2	2	3	2	2
3	4	5	4	5	4	5	4	5	5	4	4	5	5	5	5	5	4	5	4	4	5	4	4	4	4	5	5	4	4	4	4	5	5	5	4	4	5	5
5	5	5	4	5	4	5	5	4	4	5	4	4	4	5	5	5	4	4	4	5	4	5	5	5	4	5	4	3	5	4	4	5	4	5	4	5	4	4
4	4	5	4	4	4	5	5	4	4	5	4	5	5	5	5	5	4	4	5	4	5	5	5	5	5	4	5	4	5	5	4	5	5	4	5	5	4	4
5	4	4	5	4	5	5	4	4	4	4	5	4	4	4	4	5	4	4	5	4	4	5	4	4	5	4	3	4	4	5	5	5	4	5	5	4	4	4
3	1	2	2	1	2	2	2	2	1	2	1	2	3	2	1	1	2	2	3	2	2	2	2	2	3	2	3	3	2	3	2	1	2	2	1	2	2	1
1	2	2	2	2	2	3	2	1	2	2	2	2	1	2	2	1	2	2	1	2	2	2	3	2	3	2	2	1	2	3	2	2	2	2	2	2	1	2
4	5	4	4	5	5	5	5	4	4	5	4	4	5	5	5	4	4	5	5	4	4	4	4	4	4	5	5	4	4	4	4	4	4	3	5	5	4	4
4	5	5	5	4	4	4	3	4	5	5	4	4	5	4	5	4	5	5	5	4	4	5	5	4	4	3	3	4	4	4	4	3	4	3	4	3	4	5
4	4	4	5	5	4	4	4	5	4	5	5	5	5	5	4	5	4	4	5	5	4	4	4	4	4	5	4	5	4	4	5	4	4	4	5	4	5	4
2	1	2	2	2	1	1	2	2	1	2	3	2	2	3	3	2	2	2	1	1	1	2	2	2	1	2	1	1	2	1	3	2	2	3	1	2	2	1
3	3	4	4	3	4	3	1	2	1	4	3	4	4	4	4	3	3	4	3	4	5	5	4	4	3	4	3	3	4	3	4	3	3	4	3	1	2	1
5	4	4	4	5	4	5	2	1	2	5	5	4	4	5	4	4	4	5	5	4	5	4	5	5	5	4	4	5	5	5	4	5	4	5	5	2	1	2
5	4	4	4	4	5	5	2	3	1	4	4	4	5	4	4	4	5	4	4	5	4	5	5	5	5	4	5	4	5	5	5	4	4	4	4	2	3	1
5	5	4	4	4	5	4	1	2	3	4	4	4	4	5	4	4	4	5	4	4	4	4	5	5	5	4	5	4	5	5	4	4	5	4	5	1	2	3
5	5	5	5	5	4	4	1	1	1	4	3	3	4	4	4	5	5	5	5	4	4	5	5	5	5	5	5	4	5	5	4	5	4	4	4	1	1	1
4	4	3	4	5	4	4	2	2	2	2	1	2	2	2	3	4	4	2	4	4	4	4	5	4	5	5	4	4	4	5	5	5	5	5	1	2	2	2
5	5	4	4	5	5	5	1	2	1	4	4	3	4	5	3	5	4	4	5	4	4	5	5	5	5	5	5	4	5	5	4	5	5	4	4	1	2	1
4	4	4	4	5	5	5	2	1	2	4	4	5	4	4	4	4	5	4	4	5	4	5	5	5	5	5	5	5	5	5	4	5	4	5	5	2	1	2
5	4	5	5	4	4	4	2	3	1	3	4	3	5	5	5	5	4	5	4	4	4	4	4	5	5	5	5	5	5	5	4	4	5	5	5	2	3	1
4	5	5	5	4	4	5	1	2	3	5	5	5	4	5	4	5	4	5	5	4	4	5	4	4	4	5	5	4	4	4	5	4	4	4	5	1	2	3
5	5	5	4	5	5	4	4	4	4	5	5	5	5	5	5	5	4	4	5	4	5	5	4	4	4	4	4	5	4	4	5	5	5	5	4	4	4	4
2	2	1	2	3	2	1	2	2	2	4	3	2	3	3	2	2	2	1	1	2	1	2	2	1	2	1	1	1	1	2	2	3	2	2	1	2	2	2
5	5	5	5	5	4	4	5	5	5	4	5	5	4	5	4	5	5	4	5	4	4	4	5	5	5	4	4	4	5	5	4	4	5	4	4	5	5	5
2	1	2	1	2	2	2	2	2	2	2	3	2	1	2	3	2	1	2	1	1	2	1	2	1	2	2	2	1	1	2	3	2	3	4	2	2	2	2
4	5	4	3	4	5	4	4	4	4	4	4	4	4	5	4	3	4	5	4	3	4	4	5	5	3	4	5	4	5	3	4	4	4	5	4	4	4	4
4	5	5	4	4	5	4	5	5	5	4	4	5	4	4	4	5	4	5	4	4	4	4	5	5	5	4	4	4	5	5	4	4	4	4	4	5	5	5
5	4	4	4	5	4	5	5	4	4	5	5	4	5	5	5	4	5	4	5	4	4	4	4	5	5	5	5	4	5	5	4	4	4	4	4	5	4	4
5	4	5	4	4	5	4	5	4	4	4	4	4	4	4	3	5	4	4	5	4	4	5	5	5	5	4	5	5	5	5	5	4	5	4	5	5	4	4
4	5	5	4	5	5	5	5	4	4	5	5	5	4	5	4	4	4	5	4	4	5	4	5	5	5	4	4	5	5	5	4	4	5	4	4	5	4	4
1	2	1	2	1	2	1	2	2	2	1	1	1	2	1	2	2	3	3	2	2	1	2	2	1	2	1	2	1	1	2	3	2	3	2	1	2	2	2
3	1	2	2	2	2	1	1	1	1	2	3	2	1	2	1	3	2	3	2	2	2	1	1	2	2	1	2	1	2	2	2	2	2	2	2	1	1	1
5	4	4	4	4	5	4	4	5	4	4	4	2	3	1	3	4	5	4	5	4	4	4	5	5	5	5	4	5	5	5	5	4	4	4	4	4	5	4
1	2	2	3	2	2	3	2	2	2	3	4	1	2	3	2	3	2	3	2	1	2	1	2	2	2	1	1	2	2	2	2	2	3	2	2	2	2	2
2	1	2	2	2	1	1	2	1	2	2	2	1	1	1	1	2	2	3	2	1	1	2	2	2	1	2	3	2	2	1	2	1	1	2	2	2	1	2
5	5	4	4	5	5	5	4	4	4	5	5	2	2	2	3	4	5	4	5	5	4	5	5	5	5	4	5	5	5	5	4	4	4	5	4	4	4	4
5	5	5	5	5	4	4	2	1	2	2	1	1	2	1	2	3	4	4	3	4	5	5	5	5	4	3	4	3	5	4	5	4	3	4	1	2	1	2
5	4	5	4	5	4	5	1	2	1	2	2	2	1	2	1	4	4	5	4	4	5	4	5	5	5	4	5	5	5	5	5	4	5	4	2	1	2	1
5	4	4	5	5	4	5	3	1	3	1	3	2	3	1	3	4	4	5	5	4	4	4	5	5	5	4	4	4	5	5	4	5	5	4	2	3	1	3
4	5	4	5	5	5	5	2	3	2	1	2	1	2	3	2	5	4	5	5	4	5	5	5	5	5	4	4	5	5	5	4	5	5	4	1	2	3	2
4	4	5	5	4	5	5	1	1	1	2	1	1	1	1	1	4	5	4	4	5	4	5	5	5	5	5	5	4	5	5	4	5	5	4	1	1	1	1
5	5	4	4	5	5	4	2	2	3	2	3	2	2	2	3	4	4	5	4	5	4	5	5	5	5	5	4	4	5	5	4	4	5	5	2	2	2	3
5	4	4	4	5	4	4	2	1	2	2	1	1	2	3	2	5	4	4	5	5	5	4	4	4	4	5	5	5	4	4	4	4	4	4	1	2	1	2
4	5	4	5	4	3	4	1	2	1	2	2	1	1	1	1	4	4	5	5	4	5	4	5	5	5	4	4	5	5	5	4	5	4	4	2	1	2	1
5	4	5	5	4	4	4	3	1	3	1	3	2	2	2	3	4	4	5	5	5	4	5	5	5	5	4	4	4	5	5	4	5	4	4	2	3	1	3
2	3	2	1	2	3	3	2	3	2	1	2	1	2	2	1	4	3	3	4	3	5	4	4	3	4	3	3	4	3	4	3	4	3	4	1	2	3	2
1	1	2	2	1	2	1	1	1	1	2	1	2	1	3	2	2	1	1	2	3	2	1	2	2	2	1	1	2	2	2	3	2	4	3	1	1	1	1
2	1	2	1	2	3	2	2	2	3	2	3	1	3	2	1	3	3	2	1	2	2	1	2	2	1	1	2	1	2	1	3	2	2	3	2	2	2	3
4	5	5	5	4	5	5	5	4	5	5	4	4	4	4	4	4	4	5	5	4	4	4	5	4	4	5	4	5	4	4	5	5	4	4	4	5	4	5
5	4	4	5	5	5	4	5	4	5	5	4	5	4	5	4	5	4	4	5	4	4	5	4	4	4	5	4	4	4	4	5	5	5	5	5	5	4	5
4	5	5	5	4	5	4	4	5	4	5	4	4	5	5	5	5	5	5	4	4	4	5	4	5	5	5	5	5	5	5	4	5	5	5	4	4	5	4
1	2	2	2	1	1	2	2	2	1	3	4	5	3	2	3	2	3	1	1	2	2	1	2	2	2	2	1	1	2	2	3	2	2	3	1	2	2	1
3	4	3	3	4	3	4	3	3	4	4	4	3	4	3	3	4	3	4	3	4	4	4	4	3	4	3	3	3	3	4	3	4	4	4	4	3	3	4
4	4	5	5	4	5	5	4	5	5	5	5	4	4	5	4	5	4	4	5	4	4	4	3	4	4	4	3	4	4	4	4	4	5	4	4	4	5	5
3	1	2	1	2	3	3	2	3	3	2	3	3	3	2	3	2	3	2	3	2	1	1	1	1	1	2	2	2	1	1	2	3	3	3	1	2	3	3
5	5	5	5	5	4	5	2	2	2	1	2	1	2	2	2	4	4	4	4	4	1	2	4	3	4	3	2	2	3	4	3	2	3	4	1	2	2	2
5	4	4	5	5	5	5	4	3	4	5	4	4	4	5	5	4	4	4	4	5	4	4	4	4	4	4	5	5	4	4	3	4	4	5	3	4	3	4
3	4	5	5	5	5	4	4	5	4	4	5	4	5	5	4	2	2	1	1	2	4	5	5	5	5	5	5	4	5	5	4	5	4	4	4	4	5	4
4	5	5	5	5	4	5	4	4	5	5	4	4	5	5	5	1	2	2	1	1	4	4	4	4	4	4	5	4	4	4	4	5	5	4	5	4	4	5
1	2	1	2	4	2	2	4	4	3	3	4	4	3	4	3	3	1	3	2	2	4	3	4	3	3	3	4	3	3	3	3	4	3	4	3	4	4	3
4	4	3	4	4	3	4	4	3	4	4	3	3	4	4	3	2	1	2	1	2	3	3	4	3	3	4	4	4	3	3	4	3	3	4	3	4	3	4
5	4	5	5	5	4	5	4	4	5	5	4	4	5	5	5	1	2	1	2	1	4	4	4	5	5	5	5	5	5	5	4	5	4	4	5	4	4	5
5	5	5	4	5	4	5	4	5	4	5	5	4	5	5	5	3	2	3	1	3	4	4	4	5	5	5	5	5	5	5	4	4	4	5	5	4	5	4
5	4	4	4	5	4	5	4	4	4	4	5	4	5	5	5	2	2	1	1	2	4	5	4	4	4	5	4	5	4	4	4	4	5	5	5	4	4	4
4	4	3	4	3	4	3	4	4	5	5	4	4	5	5	5	1	2	2	1	1	4	3	4	5	4	4	3	4	5	4	5	4	4	4	5	4	4	5
4	5	5	5	4	4	5	4	4	4	4	5	4	4	5	4	3	1	3	2	2	4	5	4	4	5	4	4	4	4	5	5	5	5	5	4	4	4	4
5	4	4	4	5	4	4	4	3	3	3	4	4	4	4	3	2	1	2	1	2	4	4	4	4	3	4	4	3	4	3	4	4	4	5	4	4	3	3
5	5	4	5	4	4	4	5	4	4	5	4	1	2	1	5	1	2	1	2	1	3	4	3	3	4	4	3	4	3	4	4	4	4	4	4	5	4	4
4	4	3	3	4	4	3	4	4	5	5	4	2	1	2	5	3	2	3	1	3	3	4	3	3	4	4	4	4	3	4	3	4	4	3	5	4	4	5
4	3	3	4	3	4	3	4	4	4	5	4	2	3	1	5	4	3	4	3	4	5	4	3	3	3	4	4	4	3	3	4	3	4	4	4	4	4	4
2	1	2	2	3	2	2	2	1	1	4	3	1	2	3	3	2	3	2	2	3	2	1	2	2	2	3	1	1	2	2	2	2	2	3	1	2	1	1
1	2	2	1	1	2	3	2	2	2	5	5	1	1	1	5	4	5	4	3	4	2	1	3	3	2	2	1	1	3	2	3	2	2	3	1	2	2	2
2	1	2	2	1	1	1	5	4	4	5	5	2	2	2	4	3	4	4	4	3	5	4	5	5	5	5	5	4	5	5	5	4	4	5	4	5	4	4
1	3	1	3	2	2	2	4	4	4	5	5	1	2	1	5	4	3	4	3	2	5	4	5	5	5	5	5	4	5	5	4	4	5	4	4	4	4	4
3	2	1	2	1	2	2	5	4	4	5	5	2	1	2	5	4	5	4	4	5	4	5	5	5	5	5	5	4	5	5	4	5	4	4	5	5	4	4
1	1	2	1	2	1	3	5	5	4	4	4	2	3	1	4	5	5	5	5	5	4	5	5	5	5	5	4	5	5	5	4	5	5	4	5	5	5	4
2	3	2	3	1	3	2	5	4	4	4	5	1	2	3	5	3	4	4	4	4	5	4	4	4	4	5	5	5	4	4	4	4	5	5	5	5	4	4
1	2	2	1	1	2	3	4	4	4	5	5	5	5	5	5	5	5	5	5	4	4	5	5	5	4	3	4	4	5	4	4	4	4	5	4	4	4	4
2	1	2	2	1	1	1	5	5	4	5	4	4	4	4	4	4	5	5	3	4	4	4	4	4	4	5	4	5	4	4	4	5	4	4	4	5	5	4
1	3	1	3	2	2	2	5	4	4	3	4	5	4	5	4	5	4	4	4	5	4	4	3	4	3	4	4	4	4	3	3	4	4	5	4	5	4	4
3	2	1	2	1	2	2	1	2	1	2	4	5	5	5	5	4	3	4	4	3	5	4	5	5	5	4	4	4	5	5	4	5	5	4	4	1	2	1
1	1	2	1	2	1	3	2	1	2	1	5	5	4	5	4	4	4	4	4	5	4	5	5	5	5	5	4	5	5	5	5	4	4	5	4	2	1	2
2	3	2	3	1	3	2	2	3	1	3	5	4	4	5	4	4	3	4	5	4	4	4	4	4	4	4	4	4	4	4	4	3	5	4	4	2	3	1
5	5	4	5	4	4	4	1	2	3	2	4	4	5	5	5	5	4	3	4	4	4	4	5	5	5	5	4	5	5	5	4	5	5	5	4	1	2	3
5	5	5	4	4	5	5	1	1	1	1	5	4	5	5	5	5	4	4	5	5	4	3	4	4	4	4	4	3	4	4	4	5	4	5	5	1	1	1
4	5	4	5	5	4	4	2	2	2	3	5	4	4	5	4	5	4	5	4	4	5	4	4	4	4	3	4	4	4	4	3	4	4	3	4	2	2	2
3	5	4	5	4	4	5	1	2	1	2	4	5	4	4	4	5	4	5	4	4	4	4	4	4	4	4	4	4	4	4	4	5	3	4	5	1	2	1
4	3	2	3	4	3	4	2	1	2	1	4	5	4	5	4	4	4	4	4	4	5	4	5	5	5	4	4	4	5	5	5	4	4	5	4	2	1	2
4	5	5	4	3	4	3	2	3	1	3	5	5	4	4	5	4	5	4	5	5	4	4	5	5	5	4	4	4	5	5	5	4	5	4	4	2	3	1
3	4	3	4	4	5	4	1	2	3	2	5	4	5	5	4	4	4	5	4	4	5	4	4	4	4	4	4	4	4	4	4	3	5	4	3	1	2	3
4	5	5	5	5	4	3	1	1	1	1	4	4	4	5	5	5	4	5	4	4	4	4	5	5	5	5	5	4	5	5	4	5	5	4	4	1	1	1
5	5	5	5	4	4	4	2	2	2	3	5	4	4	5	4	4	4	1	2	1	4	4	4	4	4	5	5	5	4	4	4	4	4	4	5	2	2	2
3	4	3	4	4	4	3	4	5	4	4	5	4	3	4	5	4	5	2	1	2	5	5	4	4	4	4	5	4	4	4	4	5	5	4	5	4	5	4
5	4	4	5	4	5	4	4	5	4	5	4	5	3	4	4	5	4	2	3	1	4	4	4	4	4	4	4	4	4	4	5	5	5	4	3	4	5	4
1	2	2	1	2	2	2	3	2	2	3	2	2	2	2	2	1	2	1	2	3	2	1	2	2	3	2	1	2	2	3	1	2	2	3	3	3	2	2
3	3	4	3	4	4	3	3	2	2	3	2	2	2	2	2	1	2	1	1	1	4	4	4	3	3	4	3	4	3	3	4	3	2	4	3	3	2	2
4	3	2	2	3	4	2	4	5	3	3	3	3	3	4	3	4	4	2	2	2	4	5	5	4	5	5	4	4	4	5	4	5	4	4	4	4	5	3
4	4	5	4	4	4	3	3	4	5	5	5	5	4	3	4	4	3	1	2	1	4	3	4	4	4	4	5	4	4	4	4	5	4	5	4	3	4	5
5	5	4	3	5	5	5	4	4	3	5	5	5	5	5	5	5	4	2	1	2	4	5	4	4	4	4	4	4	4	4	4	5	5	4	5	4	4	3
4	5	4	5	4	4	4	3	2	2	3	2	2	2	2	2	1	2	2	3	1	2	2	2	2	2	3	3	3	2	2	3	2	3	2	3	3	2	2
4	4	5	4	5	5	5	3	2	2	3	2	2	2	2	2	1	2	1	2	3	2	1	3	3	3	2	2	3	3	3	2	2	2	3	3	3	2	2
4	4	5	5	5	5	5	4	4	4	4	4	4	4	5	4	4	5	1	1	1	5	5	4	4	4	5	5	5	4	4	5	5	5	5	4	4	4	4
3	2	2	3	3	3	3	3	2	2	3	2	2	2	2	2	1	2	2	2	2	3	4	4	4	4	4	4	4	4	4	3	2	2	3	3	3	2	2
5	4	5	4	4	4	3	3	2	2	3	2	2	2	2	2	1	2	1	2	1	2	2	3	3	3	2	2	3	3	3	2	2	2	3	3	3	2	2
5	5	4	5	5	5	5	5	4	4	5	5	4	5	4	4	4	5	5	4	4	3	4	4	4	4	4	4	5	4	4	4	3	5	4	4	5	4	4
4	5	5	5	4	5	4	4	4	4	5	5	5	5	5	5	4	3	4	3	4	2	1	4	4	4	4	5	4	4	4	4	5	4	4	4	4	4	4
5	5	5	5	4	4	4	4	5	4	5	5	4	3	4	5	5	4	4	4	3	3	3	5	5	5	4	5	4	5	5	3	3	4	5	5	4	5	4
5	5	5	5	4	4	4	4	5	4	5	5	5	5	5	5	4	3	4	4	5	3	2	5	5	5	5	4	5	5	5	5	4	3	4	5	4	5	4
5	5	4	4	4	4	4	5	4	4	5	5	5	5	5	5	3	4	4	4	3	3	3	5	5	5	4	4	4	5	5	5	4	4	5	5	5	4	4
3	4	5	5	4	4	4	2	1	2	2	1	1	2	3	2	4	4	5	4	3	2	1	4	4	5	4	5	4	4	5	4	5	5	4	1	2	1	2
4	4	4	3	4	4	4	1	2	1	2	2	1	1	1	1	4	5	4	4	5	4	4	4	4	4	4	4	5	4	4	5	5	5	4	2	1	2	1
4	5	5	5	5	4	4	3	1	3	1	3	2	2	2	3	4	5	4	4	4	4	5	4	4	4	4	5	5	4	4	4	5	5	4	2	3	1	3
5	4	3	3	4	4	4	2	3	2	1	2	1	2	2	1	3	4	5	5	4	5	4	4	4	4	5	4	5	4	4	4	5	4	5	1	2	3	2
3	4	4	4	5	5	5	1	1	1	2	1	2	1	3	2	4	4	5	5	4	4	5	4	4	5	4	4	4	4	5	4	4	4	5	1	1	1	1
4	3	3	3	5	5	5	2	2	3	2	3	1	3	2	1	4	3	4	3	4	3	3	4	4	4	4	5	4	4	4	4	5	5	3	2	2	2	3
2	2	3	4	2	2	2	2	1	2	2	1	1	2	3	2	5	4	4	4	5	2	1	4	4	5	4	4	4	4	5	3	4	4	3	1	2	1	2
5	5	5	4	5	5	5	1	2	1	2	2	1	1	1	1	4	3	3	3	4	3	3	4	5	5	5	5	5	5	5	4	5	4	4	2	1	2	1
4	3	3	4	2	3	3	3	1	3	1	3	2	2	2	3	5	4	3	3	4	2	1	5	5	4	5	5	5	5	4	4	5	5	4	2	3	1	3
4	3	4	5	5	5	5	2	3	2	1	2	1	2	2	1	2	3	4	4	3	3	2	5	5	5	5	4	4	5	5	4	5	4	3	1	2	3	2
5	5	4	5	4	3	4	1	1	1	2	1	2	1	3	2	1	4	5	5	4	3	3	5	5	5	4	4	4	5	5	4	4	3	4	1	1	1	1
4	3	4	5	5	5	5	2	2	3	2	3	1	3	2	1	3	2	1	2	1	1	2	5	4	4	4	5	4	4	4	3	2	2	3	2	2	2	3
4	4	3	4	5	5	5	3	2	2	3	2	2	2	2	2	2	2	1	2	1	3	2	5	5	4	4	4	4	5	4	3	3	4	4	3	3	2	2
4	4	5	5	5	5	5	5	4	5	5	5	5	4	4	4	1	4	5	5	4	4	4	5	5	4	4	5	4	5	4	4	4	4	4	4	5	4	5
5	4	5	4	5	5	5	4	4	5	4	4	4	5	4	5	3	4	5	5	4	4	4	5	4	5	5	5	5	4	5	4	4	4	4	4	4	4	5
3	2	3	4	2	2	2	3	2	2	3	2	2	2	2	2	2	2	1	2	1	3	3	4	5	4	5	4	5	5	4	3	3	3	3	3	3	2	2
3	5	5	4	4	4	4	5	5	4	4	4	4	5	4	5	1	3	4	5	5	4	3	4	5	4	5	5	5	5	4	5	5	4	4	5	5	5	4
5	4	3	4	3	5	4	5	5	4	4	5	4	5	4	5	3	4	5	4	4	5	5	4	5	4	5	5	5	5	4	5	5	5	5	5	5	5	4
4	5	5	5	5	4	3	4	4	3	3	4	4	4	4	3	2	4	3	3	4	4	4	4	3	4	3	4	5	3	4	4	5	5	5	4	4	4	3
5	4	4	5	4	4	4	5	4	3	4	4	4	5	5	5	1	3	5	5	5	3	2	5	5	5	4	5	5	5	5	4	5	4	3	4	5	4	3
4	4	4	5	5	5	5	3	2	2	3	2	2	2	2	2	3	2	1	2	1	3	3	4	4	4	4	4	4	4	4	3	3	3	3	3	3	2	2
4	5	5	5	4	4	5	3	2	2	3	2	2	2	2	2	1	2	1	2	1	3	3	4	4	4	5	4	5	4	4	3	3	3	3	3	3	2	2
5	5	4	3	4	4	4	3	2	2	3	2	2	2	2	2	1	2	1	2	1	2	3	3	4	3	4	3	4	4	3	4	3	2	1	3	3	2	2
4	3	4	3	5	5	5	4	4	5	4	4	4	5	4	5	4	5	5	4	4	5	4	4	4	4	4	4	5	4	4	5	4	4	4	4	4	4	5
3	4	3	4	2	1	2	4	4	4	4	4	4	4	5	4	4	5	5	4	3	4	3	4	5	5	5	5	5	5	5	4	4	4	5	3	4	4	4
5	4	5	4	4	4	4	4	3	4	5	5	5	5	4	5	5	4	4	5	4	1	1	5	4	4	4	4	4	4	4	4	4	1	1	4	4	3	4
4	5	5	4	5	5	5	3	2	2	3	2	2	2	2	2	1	2	1	2	1	2	3	5	4	5	5	5	4	4	5	3	2	2	3	3	3	2	2
5	3	4	3	4	5	4	4	5	4	4	4	4	5	5	5	5	4	3	5	4	4	5	5	5	5	5	5	5	5	5	3	2	4	5	4	4	5	4
4	3	4	5	5	5	5	3	2	2	3	2	2	2	2	2	1	2	1	2	1	1	2	2	3	2	2	1	2	3	2	2	1	2	2	3	3	2	2
5	4	5	4	4	4	4	5	5	4	4	4	4	4	5	4	1	2	1	2	1	3	3	3	2	3	3	2	3	2	3	1	2	3	3	4	5	5	4
2	3	3	3	2	2	2	2	2	3	2	2	2	1	2	1	2	1	1	1	2	5	3	3	2	3	2	2	3	2	3	4	4	4	4	1	2	2	3
5	4	3	4	4	4	5	2	3	2	3	3	3	2	2	3	3	2	1	2	3	4	4	4	3	4	4	5	4	3	4	4	4	4	4	1	2	3	2
3	4	3	4	5	5	5	5	4	3	5	5	5	4	5	4	5	4	3	4	3	3	3	5	5	4	4	5	4	5	4	4	4	4	4	4	5	4	3
4	4	4	4	5	5	5	4	5	5	5	5	4	5	5	4	4	3	4	5	5	4	4	5	5	5	5	4	4	5	5	4	4	4	4	4	4	5	5
4	5	5	5	3	3	4	5	5	4	5	5	5	4	5	4	1	2	1	2	1	3	3	5	5	4	4	4	5	5	4	3	3	3	3	4	5	5	4
5	5	5	5	4	4	4	5	4	3	3	3	4	4	4	4	1	2	1	2	1	2	3	3	2	3	2	2	3	2	3	3	2	2	3	3	5	4	3
4	5	4	4	5	5	5	5	4	4	2	3	1	2	1	2	5	4	5	4	4	4	3	4	4	3	4	4	3	4	3	4	4	5	5	5	5	4	4
4	5	4	5	4	4	3	5	5	4	5	5	2	1	2	1	1	2	1	2	1	3	2	4	4	4	4	4	4	4	4	3	2	2	1	3	5	5	4
5	4	4	4	3	3	4	4	3	4	4	4	2	3	1	3	5	4	5	5	4	5	5	4	4	4	4	5	4	4	4	5	5	5	5	4	4	3	4
4	5	5	5	4	5	4	3	3	5	4	4	1	2	3	2	1	2	1	2	1	3	3	4	4	3	4	3	4	4	3	3	3	3	3	5	3	3	5
3	4	3	3	2	3	4	4	5	4	4	4	1	1	1	1	5	5	4	3	3	4	4	5	5	4	3	4	4	5	4	4	4	4	4	4	4	5	4
5	4	5	4	4	4	4	5	5	4	3	4	2	2	2	3	4	3	4	4	5	4	4	4	4	4	4	3	3	4	4	4	3	4	4	5	5	5	4
5	4	3	2	4	4	3	4	5	4	4	5	1	2	1	2	5	4	3	4	4	3	4	4	4	3	4	3	4	4	3	4	4	3	4	4	4	5	4
3	4	5	4	3	4	5	5	5	5	4	4	2	1	2	1	3	3	4	5	5	3	2	4	5	5	5	5	5	5	5	4	4	4	4	5	5	5	5
4	5	5	4	5	5	5	4	4	5	4	4	2	3	1	3	4	4	3	4	3	4	4	5	5	4	5	5	5	5	4	4	4	4	3	4	4	4	5
4	5	5	5	5	4	3	5	5	5	5	5	1	2	3	2	1	2	1	2	1	2	2	5	5	5	5	5	4	5	5	4	3	1	1	5	5	5	5
4	4	4	5	5	5	5	4	4	4	5	5	1	1	1	1	1	2	1	2	1	3	3	5	5	5	5	4	5	5	5	3	3	3	3	5	4	4	4
3	3	2	2	3	2	3	4	5	4	4	3	2	2	2	3	4	4	4	5	4	4	4	5	4	3	4	3	4	4	3	4	4	4	4	5	4	5	4
1	2	3	2	3	3	3	4	5	4	4	5	4	5	4	4	4	3	4	4	5	5	5	5	5	4	4	4	4	5	4	4	3	3	4	5	4	5	4
4	5	3	4	5	5	5	1	1	2	2	3	2	2	1	2	1	2	1	2	1	2	2	3	4	4	4	3	3	4	4	2	2	2	2	2	1	1	2
4	5	5	5	4	3	4	4	5	4	4	4	4	4	5	4	4	5	4	5	4	4	4	5	5	4	4	4	4	5	4	3	4	4	5	3	4	5	4
5	4	4	4	3	4	3	5	5	3	4	4	5	5	5	4	4	5	4	5	5	4	4	4	4	4	4	5	5	4	4	4	4	4	4	5	5	5	3
3	3	2	3	2	1	1	4	4	4	4	4	5	5	4	4	4	4	4	4	4	4	5	5	4	4	4	5	4	4	4	4	3	4	4	4	4	4	4
3	5	4	5	3	4	3	4	5	4	4	4	4	4	5	4	3	4	5	4	3	5	5	5	4	4	4	4	4	4	4	5	5	5	5	4	4	5	4
4	4	4	4	5	5	5	5	3	5	4	4	5	4	5	4	5	4	5	4	3	4	3	4	5	4	4	3	4	5	4	4	4	5	5	5	5	3	5
5	4	4	4	4	5	4	5	4	4	4	4	4	4	5	4	5	4	5	4	4	3	2	5	4	4	3	4	3	4	4	5	4	4	3	5	5	4	4
4	5	4	4	4	3	4	4	4	4	5	5	5	4	5	4	4	5	4	3	3	5	5	4	4	4	4	4	5	4	4	5	5	5	5	4	4	4	4
4	5	5	5	5	4	4	4	3	4	4	5	4	4	4	4	5	4	3	4	3	3	4	3	3	3	3	3	5	3	3	4	4	4	5	4	4	3	4
2	2	3	3	3	3	4	5	5	4	4	4	4	4	4	5	4	5	5	4	4	3	2	4	5	4	5	4	4	5	4	4	4	4	4	3	5	5	4
4	5	4	4	5	5	5	1	1	2	2	3	2	2	1	2	1	2	1	2	1	3	4	5	5	5	5	5	5	5	5	3	3	3	3	2	1	1	2
4	4	4	4	5	5	5	4	5	4	4	5	4	4	5	4	4	3	4	3	4	2	1	4	5	5	4	5	4	5	5	4	3	4	4	4	4	5	4
5	4	3	3	4	4	4	1	1	2	2	3	2	2	1	2	1	2	1	2	1	3	3	4	5	5	4	4	4	5	5	3	3	3	3	2	1	1	2
4	5	5	5	4	4	5	1	1	2	2	3	2	2	1	2	1	2	1	2	1	3	5	2	3	2	3	2	3	3	2	1	1	3	3	2	1	1	2
3	5	5	5	3	4	4	5	4	4	5	5	4	5	5	4	3	4	4	4	3	3	3	4	5	4	4	3	4	5	4	4	3	4	3	4	5	4	4
2	2	3	2	3	2	3	1	1	2	2	3	2	2	1	2	1	2	1	2	1	2	1	5	5	5	4	4	3	5	5	3	2	2	3	2	1	1	2
5	5	5	5	3	4	4	5	4	3	5	4	4	3	4	5	4	5	4	4	5	4	4	5	4	4	4	4	3	4	4	5	5	5	4	5	5	4	3
2	1	2	3	2	2	3	5	4	4	5	5	5	4	5	4	1	2	1	2	1	4	5	4	4	3	4	4	4	4	3	3	2	3	4	5	5	4	4
4	5	5	5	4	3	3	2	2	2	1	1	1	1	1	1	3	2	2	1	2	5	4	2	1	2	1	3	1	1	2	5	5	5	5	3	2	2	2
4	5	5	4	4	5	4	4	4	3	4	4	5	5	5	4	5	5	5	5	4	4	5	5	4	4	4	5	4	4	4	4	4	4	5	4	4	4	3
5	4	4	4	3	4	5	1	1	2	2	3	2	2	1	2	1	2	1	2	1	3	3	3	5	4	4	5	4	5	4	3	3	3	3	2	1	1	2
4	4	3	4	4	3	4	1	1	2	2	3	2	2	1	2	1	2	1	2	1	2	3	3	2	2	3	2	1	2	2	1	2	4	4	2	1	1	2
4	5	5	4	5	5	5	1	1	2	2	3	2	2	1	2	1	2	1	2	1	3	3	2	3	3	3	2	1	3	3	3	2	3	2	2	1	1	2
3	2	1	2	1	2	3	5	4	4	4	4	5	4	4	4	4	4	4	4	5	4	4	4	5	4	5	4	4	5	4	5	4	4	5	4	5	4	4
3	1	2	2	2	3	1	4	4	4	4	4	4	3	5	4	4	3	4	5	4	4	3	4	4	3	3	4	3	4	3	3	3	3	4	3	4	4	4
5	4	4	4	4	5	4	5	4	4	4	4	5	4	5	4	4	4	5	4	4	4	4	4	4	4	4	4	4	4	4	4	4	4	4	4	5	4	4
1	3	2	3	3	3	3	1	1	2	2	3	2	2	1	2	1	2	1	2	1	3	3	4	4	5	4	4	4	4	5	3	3	3	3	2	1	1	2
2	3	2	3	2	1	1	5	4	3	3	3	3	3	4	4	4	4	3	4	3	3	4	5	4	4	3	4	4	4	4	4	4	5	3	4	5	4	3
4	3	4	4	5	5	5	2	1	2	2	3	2	1	2	1	1	2	2	2	3	4	4	2	1	1	1	2	2	1	1	4	4	4	4	2	2	1	2
1	2	2	1	1	2	3	4	4	4	5	5	5	3	4	5	4	5	4	4	5	4	4	5	5	5	5	5	5	5	5	4	4	4	4	4	4	4	4
2	1	2	2	1	1	1	4	4	5	5	5	5	5	4	4	4	5	4	4	4	4	2	5	5	5	5	5	4	5	5	2	3	4	4	4	4	4	5
1	3	1	3	2	2	2	3	5	4	5	5	5	4	5	4	3	4	4	3	4	2	2	5	5	4	5	4	5	5	4	3	2	3	2	4	3	5	4
3	2	1	2	1	2	2	2	3	3	4	3	3	4	3	4	4	3	4	3	4	5	4	2	3	3	3	3	4	3	3	4	4	4	4	3	2	3	3
1	1	2	1	2	1	3	4	4	4	5	5	4	4	5	4	5	4	4	4	5	4	5	4	4	4	4	4	5	4	4	4	4	4	5	4	4	4	4
2	3	2	3	1	3	2	4	3	3	5	5	5	4	5	4	5	4	4	4	4	2	2	4	4	5	4	4	5	4	5	3	3	3	4	4	4	3	3
1	2	2	1	1	2	3	1	1	2	2	3	2	2	1	2	1	2	1	2	1	3	3	5	5	4	5	4	5	5	4	3	3	3	3	2	1	1	2
2	1	2	2	1	1	1	1	1	2	2	3	2	2	1	2	1	2	1	2	1	2	2	4	4	3	5	4	5	4	3	1	2	3	2	2	1	1	2
1	3	1	3	2	2	2	1	1	2	2	3	2	2	1	2	1	2	1	2	1	3	3	3	3	4	5	4	4	3	4	3	3	3	3	2	1	1	2
3	2	1	2	1	2	2	1	1	2	2	3	2	2	1	2	1	2	1	2	1	5	4	3	5	3	3	2	3	5	3	1	2	4	4	2	1	1	2
1	1	2	1	2	1	3	1	1	2	2	3	2	2	1	2	1	2	1	2	1	3	3	3	3	3	3	3	3	3	3	3	2	3	2	2	1	1	2
2	3	2	3	1	3	2	4	4	4	4	4	5	4	5	4	5	4	4	4	4	4	5	4	5	5	5	5	5	5	5	4	4	3	4	4	4	4	4
1	3	2	2	1	2	1	1	1	2	2	3	2	2	1	2	1	2	1	2	1	1	2	5	4	4	5	4	4	4	4	3	2	2	3	2	1	1	2
1	3	2	2	1	2	1	1	1	2	2	3	2	2	1	2	3	4	2	2	3	3	2	2	2	2	2	2	2	2	2	3	3	4	4	2	1	1	2
1	3	2	2	1	2	1	5	4	4	5	5	4	5	5	4	4	2	3	3	3	4	4	4	4	4	4	4	5	4	4	4	4	4	4	4	5	4	4
2	3	2	1	3	3	3	4	4	4	5	4	4	4	5	5	4	3	4	5	5	4	4	4	3	4	4	5	4	3	4	4	4	4	4	4	4	4	4
1	3	2	2	1	2	1	1	1	2	2	3	2	2	1	2	1	2	1	2	1	3	3	4	4	4	3	3	3	4	4	3	3	3	3	2	1	1	2
4	4	5	4	5	5	5	5	5	5	4	5	5	4	5	4	4	4	4	4	4	4	5	5	5	5	5	5	4	5	5	5	5	4	4	4	5	5	5
3	1	2	1	2	3	3	5	4	4	4	5	5	5	4	5	5	5	5	5	5	5	5	5	5	4	5	5	5	5	4	5	5	5	5	5	5	4	4
4	5	5	5	3	4	3	4	4	5	4	5	4	5	4	4	5	4	3	4	4	4	5	5	5	5	5	5	4	5	5	4	5	5	5	4	4	4	5
3	4	5	5	5	5	5	5	5	4	5	5	4	4	5	4	5	3	5	5	5	4	5	5	5	4	5	4	5	5	4	4	5	4	3	4	5	5	4
1	3	2	2	1	2	1	1	1	2	2	3	2	2	1	2	1	2	1	2	1	3	3	2	3	4	3	4	4	3	4	3	3	3	3	2	1	1	2
1	3	2	2	1	2	1	1	1	2	2	3	2	2	1	2	1	2	1	2	1	3	3	3	4	3	2	2	2	4	3	3	3	3	3	2	1	1	2
1	3	2	2	1	2	1	1	1	2	2	3	2	2	1	2	1	2	1	2	1	3	3	4	4	4	4	4	5	4	4	3	2	3	2	2	1	1	2
4	4	3	4	4	5	4	4	3	4	3	4	3	2	3	3	4	4	4	4	4	5	4	4	4	4	4	3	4	4	4	5	4	4	4	4	4	3	4
3	4	4	5	5	5	5	4	3	2	4	4	4	5	4	4	4	4	4	4	3	4	3	4	4	3	3	3	4	4	3	4	4	4	5	5	4	3	2
4	3	3	4	5	5	5	4	3	3	4	5	4	4	5	5	4	4	4	5	4	2	1	5	5	4	4	5	3	5	4	4	4	2	1	4	4	3	3
1	3	2	2	1	2	1	1	1	2	2	3	2	2	1	2	1	2	1	2	1	4	3	4	4	4	4	3	4	4	4	3	2	2	3	2	1	1	2
4	2	3	4	3	4	4	5	4	5	4	5	4	5	5	4	5	4	4	5	4	4	5	4	4	3	4	3	4	4	3	4	5	5	4	4	5	4	5
1	3	2	2	1	2	1	1	1	2	2	3	2	2	1	2	1	2	1	2	1	1	2	4	5	5	5	5	5	5	5	2	1	2	2	2	1	1	2
1	3	2	2	1	2	1	1	1	2	2	3	2	2	1	2	1	2	1	2	1	4	3	5	5	4	5	5	5	5	4	3	2	3	3	2	1	1	2
5	3	4	3	4	4	4	4	5	5	5	5	4	4	5	5	5	4	4	4	5	5	5	5	5	5	5	5	4	5	5	4	4	4	4	4	4	5	5
4	4	4	4	5	5	5	5	4	4	5	5	4	5	5	4	4	4	4	4	4	4	4	5	5	5	5	4	5	5	5	4	4	4	4	4	5	4	4
4	5	5	4	3	4	5	2	3	3	4	3	4	3	4	3	3	4	3	3	4	4	5	2	4	3	4	3	4	4	3	2	1	1	2	3	2	3	3
3	3	4	4	3	3	2	2	2	1	4	5	4	4	4	5	4	4	3	3	4	4	3	5	5	4	4	4	4	5	4	5	5	4	3	2	2	2	1
4	4	5	5	5	5	5	2	2	3	4	4	4	4	4	4	3	4	5	5	4	4	5	4	4	4	4	3	4	4	4	4	5	2	3	3	2	2	3
5	5	5	5	3	3	4	5	4	5	4	4	5	4	4	5	4	4	3	3	3	1	1	5	4	5	5	4	4	4	5	3	4	3	3	5	5	4	5
3	4	5	5	4	4	5	3	3	4	4	4	5	5	4	5	5	4	2	3	2	1	1	3	2	3	3	3	3	2	3	4	4	3	4	4	3	3	4
5	4	4	5	5	4	3	5	4	4	4	4	4	5	4	5	5	4	4	4	4	2	2	3	4	4	3	4	3	4	4	4	4	4	4	4	5	4	4
3	1	2	1	2	1	1	2	3	3	3	3	3	3	2	2	4	3	4	4	4	2	1	3	3	3	3	3	3	3	3	2	1	4	4	4	2	3	3
5	4	4	4	4	5	4	3	4	5	5	5	4	3	4	3	4	4	5	5	5	4	2	5	2	4	4	3	4	2	4	4	5	4	4	4	3	4	5
3	4	5	5	4	4	5	5	4	4	4	4	4	5	5	4	5	4	4	4	5	4	5	4	4	4	4	4	4	4	4	5	5	4	5	4	5	4	4
4	5	4	5	4	4	4	4	4	4	5	5	5	4	4	5	4	4	4	4	3	4	3	5	5	5	4	5	5	5	5	4	4	4	5	4	4	4	4
1	3	2	2	1	2	1	1	1	2	2	3	2	2	1	2	1	2	1	2	1	1	1	4	4	4	4	4	4	4	4	2	3	2	1	2	1	1	2
1	3	2	2	1	2	1	1	1	2	2	3	2	2	1	2	1	2	1	2	1	3	2	4	5	4	3	2	3	5	4	3	2	2	3	2	1	1	2
4	5	5	5	4	3	3	4	4	4	5	5	4	4	4	5	5	3	4	5	4	4	5	5	5	5	5	5	5	5	5	4	5	5	4	2	4	4	4
3	1	2	1	2	1	1	1	1	2	2	3	2	2	1	2	5	4	4	4	4	5	5	5	5	4	5	4	5	5	4	2	1	2	2	2	1	1	2
3	1	2	1	2	1	1	4	3	3	3	4	3	4	4	3	4	5	5	5	4	5	4	4	4	4	5	4	5	4	4	3	4	3	3	4	4	3	3
5	3	3	4	4	4	4	4	5	5	5	5	4	5	5	5	5	4	4	4	5	5	4	4	4	3	4	3	4	4	3	4	4	4	4	4	4	5	5
4	5	5	5	3	3	4	4	5	5	5	5	4	5	5	5	4	4	4	4	4	4	4	5	5	4	4	4	4	5	4	4	4	4	4	4	4	5	5
3	3	4	5	4	4	5	4	5	5	5	5	4	5	5	5	5	4	4	4	5	5	4	2	4	3	4	3	4	4	3	4	4	4	4	4	4	5	5
4	3	2	3	4	3	4	4	5	5	5	5	4	5	5	5	4	4	4	4	4	4	4	5	5	4	4	4	4	5	4	4	4	4	4	4	4	5	5
1	3	2	2	1	2	1	1	1	2	2	3	2	2	1	2	1	2	1	2	1	3	3	4	4	4	4	3	4	4	4	3	3	3	3	2	1	1	2
1	3	2	2	1	2	1	1	1	2	2	3	2	2	1	2	1	2	1	2	1	2	3	5	4	4	4	3	4	4	4	3	2	2	3	2	1	1	2
4	5	5	5	5	4	3	5	4	3	4	4	4	5	5	5	5	2	5	5	5	4	3	5	4	4	4	4	4	4	4	4	4	5	5	5	5	4	3
5	4	4	5	4	4	4	1	1	2	2	3	2	2	1	2	5	4	5	5	5	1	1	4	3	4	4	5	4	3	4	2	1	4	3	2	1	1	2
5	4	5	4	4	5	5	4	4	4	4	4	4	4	5	4	5	4	4	5	4	5	5	3	4	4	3	4	3	4	4	5	5	5	5	4	4	4	4
3	4	4	3	4	3	3	5	4	4	5	5	5	4	5	4	5	4	3	3	2	4	5	4	4	4	4	4	5	4	4	4	5	4	3	5	5	4	4
1	2	2	1	2	2	2	1	1	2	2	3	2	2	1	2	1	2	1	2	1	3	3	3	3	3	3	3	5	3	3	3	3	3	3	2	1	1	2
1	3	2	2	1	2	1	1	1	2	2	3	2	2	1	2	4	3	2	2	1	3	3	4	5	4	5	4	4	5	4	4	3	3	2	2	1	1	2
3	3	4	5	3	4	4	4	3	4	4	3	4	3	4	3	4	4	4	4	4	5	4	5	5	5	5	5	5	5	5	5	4	4	4	4	4	3	4
4	3	3	4	4	4	3	4	3	4	4	3	4	3	4	3	4	3	4	3	3	3	3	4	5	5	4	5	3	5	5	3	4	4	3	4	4	3	4
5	4	5	5	4	5	5	1	1	2	2	3	2	2	1	2	5	4	3	4	4	2	4	4	5	5	4	4	4	5	5	2	1	1	1	2	1	1	2
3	1	2	1	2	1	1	1	1	2	2	3	2	2	1	2	1	2	1	2	1	4	4	3	3	3	3	3	3	3	3	2	3	2	2	2	1	1	2
4	5	4	5	4	5	5	4	3	3	5	5	4	5	4	4	4	4	4	5	4	4	4	3	3	3	4	3	5	3	3	4	4	4	4	5	4	3	3
3	4	3	4	4	5	4	4	3	3	3	4	3	4	4	3	4	3	4	4	5	5	5	5	5	5	3	4	2	5	5	4	3	3	4	4	4	3	3
5	4	5	4	4	5	5	4	5	5	5	4	4	4	4	5	5	3	4	4	5	4	4	5	4	4	4	4	3	4	4	5	5	5	4	5	4	5	5
3	1	2	1	2	1	1	1	1	2	2	3	2	2	1	2	1	2	1	2	1	4	5	4	5	3	4	4	5	5	3	1	1	1	1	2	1	1	2
3	3	4	4	3	4	4	5	5	4	4	5	4	5	4	5	3	4	4	4	5	4	4	2	1	2	3	2	1	1	2	4	4	4	4	4	5	5	4
5	5	4	4	4	5	4	4	3	2	3	3	2	1	1	1	4	4	4	4	4	4	5	2	3	2	3	4	2	3	2	4	3	4	4	4	4	3	2
3	3	4	4	4	3	4	1	1	2	2	3	2	2	1	2	3	3	4	4	4	4	4	3	5	3	5	4	3	5	3	4	4	4	4	2	1	1	2
5	5	5	4	4	5	5	4	4	5	4	4	4	4	3	4	4	4	4	4	4	4	5	2	2	1	4	4	4	2	1	4	3	4	4	4	4	4	5
5	4	5	4	4	4	5	4	4	4	2	2	3	2	3	2	5	5	5	5	5	5	5	2	3	2	2	3	2	3	2	5	5	5	5	3	4	4	4
3	1	2	1	2	1	1	1	1	2	2	3	2	2	1	2	1	2	1	2	1	3	3	4	5	4	5	4	5	5	4	3	3	3	3	2	1	1	2
3	1	2	1	2	1	1	1	1	2	2	3	2	2	1	2	1	2	1	2	1	2	3	4	4	5	3	2	3	4	5	3	2	2	3	2	1	1	2
5	4	5	5	5	4	4	5	4	5	5	5	5	4	4	4	5	4	5	5	5	4	3	3	2	3	2	2	2	2	3	4	4	5	5	5	5	4	5
4	5	5	5	4	4	4	5	5	4	4	4	5	5	5	4	5	4	5	5	5	4	5	5	5	4	4	4	4	5	4	5	4	4	4	4	5	5	4
4	4	5	4	4	4	4	4	5	5	5	5	4	4	5	5	5	4	4	5	4	5	5	5	5	4	5	4	5	5	4	5	5	5	5	4	4	5	5
3	1	2	1	2	1	1	1	1	2	2	3	2	2	1	2	1	2	1	2	1	3	3	4	3	5	3	2	3	3	5	3	3	3	3	2	1	1	2
3	4	3	4	5	4	3	1	1	2	2	3	2	2	1	2	5	5	4	3	3	4	4	2	1	3	2	3	2	1	3	4	4	4	4	2	1	1	2
4	5	5	4	5	5	5	5	4	4	5	5	5	4	5	4	4	4	4	4	4	4	4	4	4	5	4	4	5	4	5	4	3	4	4	5	5	4	4
4	4	5	5	5	4	4	4	4	5	4	3	4	4	5	4	5	4	4	4	4	4	4	4	4	3	3	4	4	4	3	4	4	4	5	4	4	4	5
1	3	2	2	1	2	1	4	4	3	4	4	5	3	4	3	3	2	2	3	3	4	4	4	5	4	4	4	4	5	4	4	4	3	4	4	4	4	3
2	1	2	2	1	2	2	5	5	5	5	4	5	4	5	4	4	3	2	2	2	4	4	5	5	4	4	4	5	5	4	4	4	4	4	4	5	5	5
3	1	2	1	2	1	1	1	1	2	2	3	2	2	1	2	1	2	1	2	1	3	3	4	5	3	4	4	5	5	3	3	3	3	3	2	1	1	2
3	3	4	5	4	3	3	1	1	2	2	3	2	2	1	2	4	4	3	4	3	3	4	2	1	2	2	2	1	1	2	4	4	5	3	2	1	1	2
4	4	4	5	4	5	4	4	2	5	4	4	5	4	1	4	5	5	5	5	4	4	5	5	4	4	3	4	3	4	4	4	4	4	5	4	4	2	5
3	1	2	1	2	1	1	1	1	2	2	3	2	2	1	2	1	2	1	2	1	3	3	3	5	3	5	4	5	5	3	3	3	3	3	2	1	1	2
5	4	4	4	5	5	4	1	1	2	3	3	3	1	1	1	5	4	4	4	5	5	4	5	5	4	4	4	4	5	4	1	2	3	4	2	1	1	2
3	1	2	1	2	1	1	1	1	2	2	3	2	2	1	2	1	2	1	2	1	4	5	5	3	3	2	3	2	3	3	3	2	3	2	2	1	1	2
5	5	4	5	4	5	5	5	4	4	5	5	4	4	4	5	4	5	4	4	5	4	4	4	5	4	4	4	5	5	4	5	4	4	5	5	5	4	4
5	5	4	4	5	4	4	4	4	4	4	4	4	4	5	3	4	3	4	3	4	4	3	4	3	2	3	4	3	3	2	3	3	3	4	3	4	4	4
4	4	4	4	4	5	5	5	4	4	4	4	5	4	5	4	4	4	5	5	5	4	4	4	4	4	4	4	4	4	4	4	4	4	4	4	5	4	4
3	1	2	1	2	1	1	1	1	2	2	3	2	2	1	2	1	2	1	2	1	3	3	4	4	5	4	4	4	4	5	3	3	3	3	2	1	1	2
4	3	4	4	5	4	4	4	5	5	5	5	5	4	5	5	4	4	3	4	3	3	4	3	3	3	3	3	3	3	3	4	4	5	4	4	4	5	5
5	5	4	4	5	4	5	4	5	5	5	5	5	4	5	5	4	4	4	4	4	4	4	3	3	3	2	2	2	3	3	4	4	4	4	4	4	5	5
5	5	4	4	5	4	5	4	5	5	5	5	5	4	5	5	4	5	4	5	5	4	4	5	5	3	3	4	4	5	3	4	4	4	4	4	4	5	5
5	5	4	4	5	4	5	4	5	5	5	5	5	4	5	5	4	5	4	4	4	3	2	5	5	4	4	4	4	5	4	5	4	4	4	4	4	5	5
3	4	3	3	4	4	3	1	1	2	2	3	2	2	1	2	4	3	2	3	4	4	4	4	3	4	3	3	2	3	4	3	2	3	2	2	1	1	2
3	4	4	5	4	5	4	5	5	4	4	5	4	4	5	4	5	4	5	5	4	3	3	5	5	4	4	5	5	5	4	4	4	4	4	5	5	5	4
5	4	4	5	4	4	4	5	5	5	5	5	4	4	5	4	5	4	4	4	5	4	5	5	5	5	4	4	5	5	5	4	4	4	5	4	5	5	5
3	1	2	1	2	1	1	1	1	2	2	3	2	2	1	2	3	4	3	3	2	2	2	1	2	2	2	1	2	2	2	3	3	3	4	2	1	1	2
3	1	2	1	2	1	1	1	1	2	2	3	2	2	1	2	2	2	3	3	1	2	1	4	3	2	2	2	3	3	2	3	3	3	3	2	1	1	2
3	1	2	1	2	1	1	1	1	2	2	3	2	2	1	2	2	3	3	2	1	2	3	4	3	4	3	3	4	3	4	1	2	4	4	2	1	1	2
3	1	2	1	2	1	1	1	1	2	2	3	2	2	1	2	4	3	3	3	4	3	3	4	3	1	1	4	4	3	1	3	3	3	3	2	1	1	2
3	1	2	1	2	1	1	1	1	2	2	3	2	2	1	2	3	2	1	1	2	2	2	1	1	1	2	2	2	1	1	1	2	3	2	2	1	1	2
3	1	2	1	2	1	1	1	1	2	2	3	2	2	1	2	2	3	3	2	2	3	2	1	2	1	1	2	1	2	1	3	2	3	2	2	1	1	2
4	5	5	4	3	4	4	4	5	4	5	4	5	5	5	5	5	4	4	5	4	4	5	4	4	5	4	4	5	4	5	4	4	3	4	4	4	5	4
4	5	5	4	5	4	5	4	5	4	5	4	5	5	5	5	4	5	5	4	5	4	4	4	4	4	1	5	5	4	4	4	4	4	4	4	4	5	4
3	1	2	1	2	1	1	1	1	2	2	3	2	2	1	2	3	2	2	1	2	1	2	2	3	2	2	3	4	3	2	2	1	1	2	2	1	1	2
4	4	5	5	5	5	4	4	5	4	5	4	5	5	5	5	4	4	5	5	4	4	5	4	4	5	5	5	5	4	5	5	5	4	3	4	4	5	4
4	5	4	4	4	4	3	4	5	4	5	4	5	5	5	5	4	4	5	5	4	4	3	4	4	3	4	3	4	4	3	4	5	2	3	4	4	5	4
3	1	2	1	2	1	1	2	1	2	2	1	1	2	3	2	4	3	2	1	1	1	1	3	3	1	1	1	1	3	1	1	2	3	3	1	2	1	2
3	4	3	4	4	3	3	1	2	1	2	2	1	1	1	1	4	3	2	2	2	1	1	2	2	3	3	3	3	2	3	4	4	2	2	2	1	2	1
4	5	5	5	4	5	4	3	1	3	1	3	2	2	2	3	5	4	5	5	4	4	5	5	5	5	5	5	5	5	5	4	4	4	4	2	3	1	3
3	1	2	1	2	1	1	2	3	2	1	2	1	2	2	1	2	3	2	3	2	3	2	3	3	2	2	2	1	3	2	2	1	4	4	1	2	3	2
5	4	5	5	5	4	4	1	1	1	2	1	2	1	3	2	4	4	5	5	5	4	5	4	4	4	4	4	4	4	4	4	5	4	4	1	1	1	1
4	5	4	5	4	5	4	2	2	3	2	3	1	3	2	1	5	4	4	4	5	5	5	4	4	4	5	4	4	4	4	5	5	4	5	2	2	2	3
5	5	4	3	4	5	4	2	1	2	2	1	1	2	3	2	4	4	4	4	3	4	5	4	5	5	5	5	5	5	5	4	4	4	5	1	2	1	2
3	1	2	1	2	1	1	1	2	1	2	2	1	1	1	1	2	1	2	1	2	1	2	2	1	1	2	2	2	1	1	1	2	1	1	2	1	2	1
3	1	2	1	2	1	1	3	1	3	1	3	2	2	2	3	3	2	2	3	3	4	3	3	2	2	1	1	1	2	2	3	2	2	3	2	3	1	3
4	5	5	4	5	5	4	2	3	2	1	2	1	2	2	1	5	4	5	5	4	5	4	5	5	5	4	4	4	5	5	4	5	5	5	1	2	3	2
4	3	3	4	4	3	4	1	1	1	2	1	2	1	3	2	5	3	3	4	4	4	5	4	4	4	4	4	4	4	4	4	5	4	3	1	1	1	1
3	1	2	1	2	1	1	2	2	3	2	3	1	3	2	1	1	2	1	2	1	2	3	4	3	2	2	3	2	3	2	3	3	3	3	2	2	2	3
3	1	2	1	2	1	1	1	1	2	2	3	2	2	1	2	3	2	2	3	4	2	2	1	1	1	1	1	1	1	1	3	3	1	1	2	1	1	2
5	5	4	5	4	5	5	4	5	4	5	4	5	5	5	5	4	4	4	4	3	5	4	4	4	4	2	3	4	4	4	5	4	4	4	4	4	5	4
4	5	4	4	5	5	5	4	5	4	5	4	5	5	5	5	4	3	4	3	4	4	4	5	4	5	5	4	3	4	5	3	4	4	3	4	4	5	4
3	1	2	1	2	1	1	1	1	2	2	3	2	2	1	2	2	1	3	3	2	2	2	1	3	1	1	1	2	3	1	2	1	1	1	2	1	1	2
3	1	2	1	2	1	1	1	1	2	2	3	2	2	1	2	3	2	3	2	2	3	2	3	2	2	1	1	1	2	2	2	3	2	2	2	1	1	2
5	4	4	5	4	4	5	4	3	3	4	3	4	5	5	5	4	4	4	5	4	4	4	5	5	5	5	5	5	5	5	4	4	4	4	5	4	3	3
3	4	3	4	3	3	3	5	4	5	4	5	4	5	5	5	4	3	4	4	3	3	3	4	4	4	3	3	3	4	4	4	3	3	4	4	5	4	5
4	4	5	5	5	4	4	4	5	4	5	4	5	5	5	5	5	4	4	4	5	4	4	5	5	5	4	4	4	5	5	5	5	5	3	4	4	5	4
3	1	2	1	2	1	1	1	1	2	2	3	2	2	1	2	2	2	2	3	2	1	2	2	3	2	2	2	2	3	2	1	1	1	1	2	1	1	2
3	1	2	1	2	1	1	1	1	2	2	3	2	2	1	2	3	2	2	1	2	2	2	1	2	2	2	3	3	2	2	3	2	2	3	2	1	1	2
4	5	5	5	4	4	5	4	5	4	5	4	5	5	5	5	5	4	4	4	4	5	4	4	4	4	4	4	4	4	4	4	5	5	5	4	4	5	4
4	4	5	4	5	4	5	4	5	4	5	4	5	5	5	5	5	5	5	5	4	4	5	5	5	5	5	5	5	5	5	4	4	4	5	4	4	5	4
3	1	2	1	2	1	1	1	1	2	2	3	2	2	1	2	2	3	3	1	2	2	3	2	3	2	2	3	2	3	2	3	3	3	3	2	1	1	2
3	1	2	1	2	1	1	1	1	2	2	3	2	2	1	2	3	2	1	2	3	2	3	1	1	1	2	2	2	1	1	1	2	4	4	2	1	1	2
3	1	2	1	2	1	1	1	1	2	2	3	2	2	1	2	2	3	2	2	3	2	2	2	3	3	2	2	1	3	3	3	2	3	2	2	1	1	2
4	5	5	4	4	5	5	4	5	4	5	4	5	5	5	5	5	4	5	4	3	4	3	5	5	5	5	5	4	5	5	4	4	3	4	4	4	5	4
3	1	2	1	2	1	1	1	1	2	2	3	2	2	1	2	2	3	2	2	2	2	2	3	2	1	1	2	3	2	1	3	2	2	3	2	1	1	2
3	3	2	2	2	3	3	4	4	4	5	5	5	5	5	5	4	3	3	3	4	4	4	3	3	4	3	3	3	3	4	3	3	4	4	4	4	4	4
5	5	4	4	4	4	4	4	5	4	5	4	5	5	5	5	5	4	5	5	4	4	4	4	5	5	5	5	5	5	5	4	4	4	4	4	4	5	4
5	4	5	4	4	4	5	4	5	4	5	4	5	5	5	5	4	4	4	4	5	4	5	5	5	5	5	4	5	5	5	4	4	4	5	4	4	5	4
3	1	2	1	2	1	1	1	2	2	1	2	2	1	2	2	2	1	2	1	2	4	3	4	3	3	3	4	3	3	3	4	4	1	1	2	1	2	2
3	1	2	1	2	1	1	1	1	2	2	3	2	2	1	2	3	2	2	3	3	2	2	3	2	1	1	1	1	2	1	3	2	2	3	2	1	1	2
4	5	4	4	4	5	5	4	5	4	5	4	5	5	5	5	5	4	4	5	4	4	5	5	4	4	5	5	5	4	4	4	4	5	4	4	4	5	4
3	1	2	1	2	1	1	1	1	2	2	3	2	2	1	2	2	1	2	3	2	1	1	2	2	1	2	1	1	2	1	2	1	2	2	2	1	1	2
3	1	2	1	2	1	1	1	1	2	2	3	2	2	1	2	2	1	1	2	3	2	2	3	2	1	1	1	2	2	1	2	1	2	3	2	1	1	2
5	4	5	4	5	5	4	4	5	4	5	4	5	5	5	5	5	4	4	4	5	5	4	5	5	4	5	5	5	5	4	4	4	4	4	4	4	5	4
4	5	4	5	4	5	5	4	5	4	5	4	5	5	5	5	4	5	5	5	4	4	4	4	4	5	5	4	4	4	5	4	4	4	4	2	4	5	4
4	4	4	4	5	4	4	4	5	4	5	4	5	5	5	5	5	5	4	4	5	5	5	5	4	5	5	5	5	4	5	4	4	4	4	1	4	5	4
4	5	5	4	4	4	4	4	5	4	5	4	5	5	5	5	4	5	5	4	5	5	4	4	5	4	4	5	5	5	4	4	4	4	4	3	4	5	4
3	1	2	1	2	1	1	1	1	2	2	3	2	2	1	2	1	1	1	2	2	2	2	1	1	1	2	3	2	1	1	2	1	2	2	2	1	1	2
3	1	2	1	2	1	1	1	1	2	2	3	2	2	1	2	3	2	2	3	2	1	1	2	3	2	2	2	2	3	2	3	2	2	3	1	1	1	2
4	4	5	4	4	4	5	5	4	4	4	5	5	5	5	5	5	4	4	4	5	5	4	5	4	5	5	5	5	4	5	4	4	4	4	3	5	4	4
5	5	4	5	5	5	4	5	4	4	5	5	4	5	5	5	5	5	4	4	5	4	5	4	4	5	4	5	4	4	5	4	4	4	4	2	5	4	4
5	4	4	5	5	4	4	4	5	4	4	5	4	5	5	5	5	5	4	4	5	5	5	4	4	5	4	4	4	4	5	4	4	4	4	1	4	5	4
4	4	4	4	4	4	5	4	5	5	4	4	5	5	5	5	5	5	4	4	5	5	4	4	4	5	5	5	5	4	5	4	4	4	4	3	4	5	5
3	1	2	1	2	1	1	1	1	2	2	3	2	2	1	2	3	2	2	1	2	2	1	3	2	2	3	3	2	2	2	3	3	3	3	2	1	1	2
3	1	2	1	2	1	1	1	1	2	2	3	2	2	1	2	2	3	2	2	1	2	3	2	3	3	2	1	1	3	3	3	2	2	3	1	1	1	2
4	5	5	5	4	5	4	4	5	4	4	5	4	5	5	5	5	4	5	5	5	4	5	5	5	5	5	5	5	5	5	4	4	5	5	3	4	5	4
3	4	4	3	3	4	4	5	5	5	4	4	5	5	5	5	5	4	3	5	5	4	3	3	4	3	3	4	3	4	3	5	4	4	3	4	5	5	5
4	4	5	4	4	5	5	4	5	4	4	4	4	5	5	5	5	4	4	5	4	5	5	5	4	4	4	4	4	4	4	5	5	5	5	4	4	5	4
3	4	3	4	5	1	2	5	5	2	2	2	3	1	3	3	5	1	5	2	1	3	2	2	1	4	2	1	4	1	4	5	3	5	5	3	4	3	4
4	2	1	1	5	3	5	2	5	2	5	2	1	5	2	2	3	4	1	3	5	5	5	4	1	1	3	3	1	5	4	1	5	4	2	1	2	2	1
1	4	3	3	1	2	4	2	4	2	3	1	2	5	3	3	3	2	1	4	3	3	5	5	5	5	5	1	4	4	2	4	4	5	5	1	3	2	1
2	1	5	1	1	1	1	3	5	5	3	5	3	5	1	1	1	1	4	3	4	4	1	2	4	5	2	1	1	5	1	5	3	1	4	5	5	4	3
1	4	3	5	2	4	4	2	3	2	1	1	1	1	5	5	3	4	2	2	3	1	1	4	3	4	2	1	4	1	1	2	5	1	4	5	1	4	5
3	1	3	3	1	5	4	1	5	4	3	4	5	2	3	4	2	2	2	3	2	4	4	5	4	4	4	4	3	3	4	2	5	1	3	2	3	1	4
5	2	4	4	4	1	1	3	2	4	4	1	3	5	4	2	1	1	5	1	1	1	5	4	5	1	1	5	4	2	2	2	1	3	4	5	5	1	1
5	3	2	3	5	1	1	4	2	4	1	3	2	1	3	5	3	4	5	2	4	4	3	3	3	3	3	5	2	5	5	5	3	4	5	1	4	2	3
5	2	4	3	3	1	3	4	1	3	1	1	1	2	5	3	2	4	5	5	3	1	5	4	2	4	1	1	5	2	3	3	4	5	3	4	2	4	4
3	1	5	3	2	2	3	1	2	2	5	3	4	1	2	1	4	2	2	3	5	1	1	5	4	4	4	2	2	5	4	3	1	2	5	2	2	1	4
2	5	4	5	4	4	4	4	4	2	2	4	4	4	4	4	1	1	1	4	2	4	4	4	4	4	4	4	4	3	1	2	4	4	4	3	5	4	4
4	5	5	4	4	4	5	2	4	4	4	4	4	4	4	5	5	2	1	2	2	4	4	4	4	1	1	1	4	3	1	1	5	4	4	4	3	4	1
4	4	4	4	4	4	4	5	4	5	4	4	5	5	5	4	4	2	2	2	3	4	5	4	4	4	4	4	2	3	2	3	4	3	3	5	2	4	5
4	4	4	4	2	2	2	4	2	4	4	4	2	4	2	4	4	1	1	3	2	5	4	4	4	2	4	4	4	3	1	2	4	4	3	4	5	3	4
4	4	4	2	4	4	2	4	2	2	2	4	4	4	4	4	4	2	2	2	1	4	4	4	5	4	4	4	4	5	4	2	5	5	5	5	5	4	4
4	5	4	4	4	4	4	4	4	4	4	1	2	5	4	5	4	1	1	4	4	4	4	5	1	5	1	2	1	5	4	5	2	3	3	3	3	3	3
5	5	5	5	5	5	5	4	2	2	2	5	4	5	5	4	2	2	4	5	2	5	5	5	2	2	4	1	1	2	2	4	4	3	4	4	4	5	5
4	5	4	5	5	4	4	5	5	5	5	4	4	4	4	4	2	2	2	5	5	4	4	4	4	4	4	4	4	2	3	2	5	5	4	5	5	3	3
4	4	5	4	4	4	4	2	2	4	4	2	4	4	4	4	2	1	2	4	4	2	2	4	4	2	4	4	4	2	2	3	4	4	5	4	4	4	4
5	5	5	4	4	4	2	2	4	4	2	4	4	4	4	2	4	2	4	2	3	2	4	4	4	4	2	4	2	2	1	3	5	4	5	4	4	4	4
4	4	4	4	4	4	4	1	2	2	2	5	4	5	4	4	2	2	1	2	2	4	4	5	2	2	4	4	4	1	1	1	4	4	3	4	4	2	2
2	4	4	4	4	4	4	2	2	2	4	5	5	5	5	5	4	1	1	2	2	5	5	5	4	4	4	4	1	1	2	2	4	4	4	4	4	4	3
4	4	4	5	1	2	4	2	2	2	2	4	4	5	4	5	2	2	2	3	3	4	4	4	4	4	4	2	4	1	2	3	4	4	4	4	4	3	2
1	1	2	1	2	1	1	1	2	2	2	4	4	4	5	4	2	2	2	4	4	4	4	4	5	4	2	2	2	3	3	2	5	4	5	4	5	3	2
4	1	2	4	4	4	4	5	5	5	5	1	5	5	5	4	4	2	2	2	2	2	1	5	5	4	2	4	2	2	3	1	5	3	3	4	5	3	3
5	5	5	5	4	4	5	2	2	2	4	4	4	4	4	4	4	2	2	4	4	4	4	5	5	5	4	4	2	3	1	4	1	5	4	2	1	5	5
1	2	4	4	2	4	2	4	4	4	4	4	2	4	4	4	5	4	2	4	5	4	4	2	4	4	4	4	4	3	3	4	2	4	4	4	4	5	5
1	1	2	1	1	1	2	4	2	4	2	4	4	4	4	5	1	1	1	5	5	4	4	4	4	4	4	2	2	2	1	2	2	4	4	4	4	2	4
4	5	4	4	5	4	4	2	2	2	2	1	1	1	2	1	4	1	1	4	4	1	2	1	2	2	2	1	2	4	5	2	2	4	5	4	4	4	4
5	5	4	4	5	5	5	4	2	4	2	4	4	1	2	4	4	2	4	4	4	4	1	5	4	4	2	5	4	4	4	2	2	2	1	1	2	1	2
5	5	5	5	5	5	5	4	5	4	5	5	5	5	5	5	1	1	1	1	5	5	5	4	5	4	5	5	5	3	4	4	4	2	4	4	1	5	4
1	4	1	4	1	1	1	4	4	4	4	2	1	2	4	4	1	2	4	4	5	2	2	1	5	5	4	5	4	2	2	2	2	5	5	5	5	4	5
5	5	5	4	4	4	2	2	2	2	1	1	1	1	2	1	4	2	2	4	2	2	2	1	1	1	2	2	1	3	4	4	4	4	4	2	2	1	5
4	4	4	4	4	4	4	2	2	2	2	4	4	5	4	4	2	4	4	4	4	4	4	5	5	5	5	4	2	2	1	2	2	2	1	2	2	1	1
2	4	4	4	4	4	4	5	5	4	2	2	5	5	4	4	4	2	2	2	1	5	5	4	4	2	4	2	1	1	1	2	2	4	4	4	4	5	5
4	4	4	5	1	2	4	2	2	2	1	5	5	5	5	5	2	2	2	1	5	5	5	5	1	2	1	4	4	1	2	4	5	4	4	5	5	4	4
5	5	5	5	5	5	5	1	2	2	1	1	1	4	1	4	1	4	2	5	4	1	1	5	1	1	1	1	1	1	5	4	2	5	5	5	5	5	1
2	2	2	4	5	5	5	4	2	2	2	5	5	4	4	4	4	4	2	2	1	4	4	4	2	4	2	2	4	2	1	5	4	1	4	1	1	5	1
1	1	1	2	2	4	4	1	2	4	4	4	4	4	4	4	5	2	1	2	1	4	4	5	4	4	2	2	2	2	1	1	2	5	4	2	1	5	5
2	4	2	2	4	4	4	2	2	2	2	4	4	4	4	4	4	4	4	4	5	4	4	4	4	5	4	4	2	3	4	4	4	4	4	4	4	5	5
